# Supplementary material for: Characterization and Analysis of Collective Cellular Behaviors in 3D Dextran Hydrogels with Homogenous and Clustered RGD Compositions
Source: Materials (Basel). 2019 Oct 17;12(20):3391. doi: 10.3390/ma12203391 (PMC6829236; doi:10.3390/ma12203391)
Supplement: Supplementary file 1 [file materials-12-03391-s001.zip]

Archive with 3 entries (2 files):
- materials-585880-SI/
- materials-585880-SI/Additonal video.mp4
- materials-585880-SI/materials-585880-supplementary.docx
